# Supplementary material for: Breast cancer exosomes contribute to pre-metastatic niche formation and promote bone metastasis of tumor cells
Source: Theranostics. 2021 Jan 1;11(3):1429–45. doi: 10.7150/thno.45351 (PMC7738874; doi:10.7150/thno.45351)
Supplement: Supplementary file 2 — Supplementary table S2. [file thnov11p1429s2.xls]

sRNA.readcount	SCP28-1.readcount	SCP28-2.readcount	SCP28-3.readcount	SCP28-1.tpm	SCP28-2.tpm	SCP28-3.tpm
hsa-miR-100-5p	3134	3783	3731	93580.17319	112767.1625	96846.20376
hsa-miR-21-5p	2313	1849	2542	69065.39265	55116.70194	65983.12784
hsa-miR-3184-3p	2257	3370	3082	67393.25172	100456.0765	80000
hsa-miR-423-5p	2257	3370	3082	67393.25172	100456.0765	80000
hsa-miR-24-3p	1269	1127	1749	37891.90803	33594.65824	45399.0915
hsa-miR-3074-5p	1269	1126	1749	37891.90803	33564.84932	45399.0915
hsa-miR-320a	1176	1075	1392	35114.95969	32044.59415	36132.38157
hsa-miR-148a-3p	884	797	998	26395.93909	23757.71306	25905.25633
hsa-miR-22-3p	851	707	952	25410.57032	21074.90983	24711.22648
hsa-let-7i-5p	848	769	649	25320.99134	22923.06317	16846.20376
hsa-miR-27a-3p	748	503	1086	22335.02538	14993.88917	28189.48735
hsa-miR-30a-5p	736	595	703	21976.70947	17736.31025	18247.89098
hsa-miR-221-3p	716	316	563	21379.51627	9419.620234	14613.88709
hsa-miR-1246	713	671	619	21289.93729	20001.78854	16067.48864
hsa-miR-26a-5p	697	531	741	20812.18274	15828.53906	19234.26347
hsa-miR-27b-3p	691	532	771	20633.02478	15858.34799	20012.97859
hsa-let-7a-5p	626	677	592	18692.14691	20180.64208	15366.64504
hsa-miR-181a-5p	601	569	687	17945.65542	16961.27821	17832.57625
hsa-miR-29a-3p	577	425	658	17229.02359	12668.79304	17079.8183
hsa-miR-423-3p	517	538	582	15437.44401	16037.20154	15107.07333
hsa-miR-3184-5p	513	535	579	15318.00537	15947.77476	15029.20182
hsa-miR-92a-3p	466	520	472	13914.60137	15500.64089	12251.78456
hsa-miR-30d-5p	453	509	658	13526.4258	15172.74272	17079.8183
hsa-miR-23a-3p	438	191	270	13078.5309	5693.504635	7008.43608
hsa-miR-181b-5p	395	358	447	11794.56554	10671.59508	11602.85529
hsa-let-7f-5p	393	385	367	11734.84622	11476.43604	9526.281635
hsa-miR-126-3p	382	303	423	11406.38997	9032.104212	10979.88319
hsa-miR-320b	377	480	548	11257.09167	14308.2839	14224.52953
hsa-miR-146a-5p	340	233	255	10152.28426	6945.479477	6619.07852
hsa-let-7g-5p	340	253	236	10152.28426	7541.657972	6125.892278
hsa-miR-99a-5p	307	254	363	9166.915497	7571.466897	9422.452953
hsa-miR-451a	293	142	217	8748.880263	4232.86732	5632.706035
hsa-miR-25-3p	246	329	265	7345.476262	9807.136257	6878.650227
hsa-miR-23b-3p	238	94	126	7106.598985	2802.03893	3270.603504
hsa-miR-151a-3p	213	280	262	6360.107495	8346.498942	6800.778715
hsa-miR-320c	205	314	381	6121.230218	9360.002385	9889.682025
hsa-miR-128-3p	202	228	282	6031.651239	6796.434853	7319.922128
hsa-let-7b-5p	198	361	332	5912.212601	10761.02185	8617.780662
hsa-miR-378a-3p	191	171	179	5703.194984	5097.326139	4646.33355
hsa-miR-10b-5p	186	218	197	5553.896686	6498.345605	5113.562622
hsa-miR-10a-5p	156	143	206	4658.106898	4262.676245	5347.177158
hsa-miR-9-5p	154	178	164	4598.387578	5305.988613	4256.97599
hsa-miR-222-3p	150	219	298	4478.94894	6528.154529	7735.236859
hsa-miR-486-5p	123	174	135	3672.738131	5186.752914	3504.21804
hsa-miR-629-5p	106	104	70	3165.123918	3100.128178	1817.001947
hsa-miR-486-3p	101	143	116	3015.82562	4262.676245	3011.031798
hsa-miR-143-3p	97	82	104	2896.386981	2444.331833	2699.54575
hsa-miR-320d	93	135	172	2776.948343	4024.204847	4464.633355
hsa-miR-191-5p	92	74	114	2747.088683	2205.860435	2959.117456
hsa-miR-7-5p	91	61	78	2717.229024	1818.344412	2024.659312
hsa-miR-3529-3p	83	61	76	2478.351747	1818.344412	1972.744971
hsa-miR-122-5p	75	80	50	2239.47447	2384.713983	1297.858533
hsa-miR-3591-3p	75	80	50	2239.47447	2384.713983	1297.858533
hsa-miR-30e-5p	70	30	60	2090.176172	894.2677438	1557.43024
hsa-miR-215-5p	65	62	33	1940.877874	1848.153337	856.5866321
hsa-miR-99b-5p	64	73	88	1911.018214	2176.05151	2284.231019
hsa-miR-101-3p	63	67	65	1881.158555	1997.197961	1687.216093
hsa-miR-532-5p	59	61	57	1761.719916	1818.344412	1479.558728
hsa-miR-26b-5p	59	27	51	1761.719916	804.8409694	1323.815704
hsa-let-7c-5p	58	78	59	1731.860257	2325.096134	1531.473069
hsa-miR-378c	53	58	37	1582.561959	1728.917638	960.4153147
hsa-miR-148b-3p	52	33	43	1552.702299	983.6945181	1116.158339
hsa-miR-103a-3p	51	38	72	1522.84264	1132.739142	1868.916288
hsa-miR-103b	51	37	72	1522.84264	1102.930217	1868.916288
hsa-miR-92b-3p	51	39	70	1522.84264	1162.548067	1817.001947
hsa-miR-503-5p	50	61	75	1492.98298	1818.344412	1946.7878
hsa-miR-27a-5p	50	38	25	1492.98298	1132.739142	648.9292667
hsa-miR-199a-3p	50	22	47	1492.98298	655.7963454	1219.987021
hsa-miR-98-5p	48	32	28	1433.263661	953.8855933	726.8007787
hsa-miR-192-5p	48	60	64	1433.263661	1788.535488	1661.258923
hsa-miR-186-5p	46	26	47	1373.544342	775.0320446	1219.987021
hsa-miR-361-5p	44	41	57	1313.825022	1222.165916	1479.558728
hsa-miR-125b-5p	40	44	63	1194.386384	1311.592691	1635.301752
hsa-miR-22-5p	39	23	33	1164.526724	685.6052702	856.5866321
hsa-miR-142-5p	39	20	28	1164.526724	596.1784958	726.8007787
hsa-miR-140-3p	38	28	33	1134.667065	834.6498942	856.5866321
hsa-miR-30c-5p	36	31	50	1074.947746	924.0766686	1297.858533
hsa-miR-378d	36	40	24	1074.947746	1192.356992	622.972096
hsa-miR-138-5p	35	20	42	1045.088086	596.1784958	1090.201168
hsa-miR-224-5p	35	29	41	1045.088086	864.458819	1064.243997
hsa-let-7e-5p	33	27	26	985.3687668	804.8409694	674.8864374
hsa-miR-152-3p	33	15	15	985.3687668	447.1338719	389.35756
hsa-miR-584-5p	31	48	32	925.6494476	1430.82839	830.6294614
hsa-let-7d-5p	31	31	25	925.6494476	924.0766686	648.9292667
hsa-miR-125b-1-3p	31	39	39	925.6494476	1162.548067	1012.329656
hsa-miR-107	30	21	51	895.789788	625.9874206	1323.815704
hsa-miR-425-5p	30	24	40	895.789788	715.414195	1038.286827
hsa-miR-381-3p	30	15	18	895.789788	447.1338719	467.229072
hsa-miR-345-5p	29	14	33	865.9301284	417.3249471	856.5866321
hsa-miR-412-5p	28	39	23	836.0704688	1162.548067	597.0149254
hsa-miR-139-5p	27	16	16	806.2108092	476.9427967	415.3147307
hsa-miR-93-5p	25	16	26	746.49149	476.9427967	674.8864374
hsa-let-7d-3p	23	29	33	686.7721708	864.458819	856.5866321
hsa-miR-16-5p	23	7	26	686.7721708	208.6624735	674.8864374
hsa-miR-199a-5p	23	10	16	686.7721708	298.0892479	415.3147307
hsa-miR-1307-3p	22	32	38	656.9125112	953.8855933	986.3724854
hsa-miR-28-3p	22	24	28	656.9125112	715.414195	726.8007787
hsa-miR-20a-5p	20	12	21	597.193192	357.7070975	545.100584
hsa-miR-760	20	23	21	597.193192	685.6052702	545.100584
hsa-miR-144-3p	20	10	27	597.193192	298.0892479	700.843608
hsa-miR-3615	19	17	18	567.3335324	506.7517215	467.229072
hsa-miR-142-3p	19	17	38	567.3335324	506.7517215	986.3724854
hsa-miR-185-5p	19	22	16	567.3335324	655.7963454	415.3147307
hsa-miR-1-3p	19	31	38	567.3335324	924.0766686	986.3724854
hsa-miR-106b-3p	18	23	13	537.4738728	685.6052702	337.4432187
hsa-miR-127-3p	18	19	10	537.4738728	566.369571	259.5717067
hsa-miR-24-2-5p	17	14	3	507.6142132	417.3249471	77.87151201
hsa-miR-194-5p	16	15	24	477.7545536	447.1338719	622.972096
hsa-miR-182-5p	16	20	30	477.7545536	596.1784958	778.7151201
hsa-miR-21-3p	16	5	12	477.7545536	149.044624	311.486048
hsa-miR-30a-3p	15	16	19	447.894894	476.9427967	493.1862427
hsa-miR-941	15	7	9	447.894894	208.6624735	233.614536
hsa-miR-625-3p	14	13	13	418.0352344	387.5160223	337.4432187
hsa-miR-183-5p	14	10	23	418.0352344	298.0892479	597.0149254
hsa-miR-145-5p	14	8	13	418.0352344	238.4713983	337.4432187
hsa-miR-484	13	13	23	388.1755748	387.5160223	597.0149254
hsa-miR-146b-5p	13	12	19	388.1755748	357.7070975	493.1862427
hsa-miR-340-5p	13	9	5	388.1755748	268.2803231	129.7858533
hsa-miR-10a-3p	12	11	9	358.3159152	327.8981727	233.614536
hsa-miR-1307-5p	12	7	8	358.3159152	208.6624735	207.6573653
hsa-miR-199b-5p	12	2	10	358.3159152	59.61784958	259.5717067
hsa-miR-363-3p	12	28	25	358.3159152	834.6498942	648.9292667
hsa-miR-99b-3p	11	12	18	328.4562556	357.7070975	467.229072
hsa-miR-625-5p	11	9	11	328.4562556	268.2803231	285.5288774
hsa-miR-7641	11	3	17	328.4562556	89.42677438	441.2719014
hsa-miR-494-3p	10	9	11	298.596596	268.2803231	285.5288774
hsa-miR-193a-5p	10	7	10	298.596596	208.6624735	259.5717067
hsa-miR-144-5p	10	12	11	298.596596	357.7070975	285.5288774
hsa-miR-130a-3p	9	3	9	268.7369364	89.42677438	233.614536
hsa-miR-339-3p	9	4	11	268.7369364	119.2356992	285.5288774
hsa-miR-130b-3p	9	3	11	268.7369364	89.42677438	285.5288774
hsa-miR-125a-5p	9	11	4	268.7369364	327.8981727	103.8286827
hsa-miR-744-5p	9	3	15	268.7369364	89.42677438	389.35756
hsa-miR-411-5p	9	7	5	268.7369364	208.6624735	129.7858533
hsa-miR-30b-5p	9	2	8	268.7369364	59.61784958	207.6573653
hsa-miR-501-3p	9	11	8	268.7369364	327.8981727	207.6573653
hsa-miR-17-5p	8	11	15	238.8772768	327.8981727	389.35756
hsa-miR-409-3p	8	14	9	238.8772768	417.3249471	233.614536
hsa-miR-129-5p	8	15	13	238.8772768	447.1338719	337.4432187
hsa-miR-379-5p	8	16	12	238.8772768	476.9427967	311.486048
hsa-miR-335-5p	8	1	2	238.8772768	29.80892479	51.91434134
hsa-miR-200a-3p	8	5	14	238.8772768	149.044624	363.4003894
hsa-miR-126-5p	8	2	7	238.8772768	59.61784958	181.7001947
hsa-miR-619-5p	8	7	2	238.8772768	208.6624735	51.91434134
hsa-miR-125a-3p	7	8	5	209.0176172	238.4713983	129.7858533
hsa-miR-16-2-3p	7	7	14	209.0176172	208.6624735	363.4003894
hsa-miR-424-3p	7	6	9	209.0176172	178.8535488	233.614536
hsa-miR-155-5p	7	11	14	209.0176172	327.8981727	363.4003894
hsa-miR-1273g-3p	7	6	4	209.0176172	178.8535488	103.8286827
hsa-miR-19b-3p	6	7	3	179.1579576	208.6624735	77.87151201
hsa-miR-218-5p	6	7	7	179.1579576	208.6624735	181.7001947
hsa-miR-493-5p	6	12	6	179.1579576	357.7070975	155.743024
hsa-miR-30e-3p	6	10	9	179.1579576	298.0892479	233.614536
hsa-miR-361-3p	6	12	13	179.1579576	357.7070975	337.4432187
hsa-miR-4326	6	8	4	179.1579576	238.4713983	103.8286827
hsa-miR-7704	6	5	10	179.1579576	149.044624	259.5717067
hsa-miR-339-5p	5	2	9	149.298298	59.61784958	233.614536
hsa-miR-330-3p	5	4	6	149.298298	119.2356992	155.743024
hsa-miR-500a-3p	5	2	2	149.298298	59.61784958	51.91434134
hsa-miR-10b-3p	5	4	4	149.298298	119.2356992	103.8286827
hsa-miR-502-3p	5	3	2	149.298298	89.42677438	51.91434134
hsa-miR-615-3p	5	9	4	149.298298	268.2803231	103.8286827
hsa-miR-200b-3p	5	7	7	149.298298	208.6624735	181.7001947
hsa-miR-200c-3p	5	5	13	149.298298	149.044624	337.4432187
hsa-miR-133a-3p	5	0	5	149.298298	0	129.7858533
hsa-miR-193b-5p	5	3	1	149.298298	89.42677438	25.95717067
hsa-miR-20b-5p	5	1	6	149.298298	29.80892479	155.743024
hsa-miR-374a-3p	5	3	4	149.298298	89.42677438	103.8286827
hsa-miR-1180-3p	4	4	12	119.4386384	119.2356992	311.486048
hsa-miR-3934-5p	4	7	3	119.4386384	208.6624735	77.87151201
hsa-miR-32-5p	4	2	2	119.4386384	59.61784958	51.91434134
hsa-miR-9-3p	4	3	5	119.4386384	89.42677438	129.7858533
hsa-miR-223-3p	4	0	6	119.4386384	0	155.743024
hsa-miR-221-5p	4	3	9	119.4386384	89.42677438	233.614536
hsa-miR-19a-3p	4	0	4	119.4386384	0	103.8286827
hsa-miR-382-5p	4	4	2	119.4386384	119.2356992	51.91434134
hsa-miR-432-5p	4	4	4	119.4386384	119.2356992	103.8286827
hsa-miR-147b	4	3	1	119.4386384	89.42677438	25.95717067
hsa-miR-210-3p	4	1	9	119.4386384	29.80892479	233.614536
hsa-miR-181a-3p	4	4	7	119.4386384	119.2356992	181.7001947
hsa-miR-206	4	5	6	119.4386384	149.044624	155.743024
hsa-miR-374b-5p	4	2	0	119.4386384	59.61784958	0
hsa-miR-374c-3p	4	2	0	119.4386384	59.61784958	0
hsa-miR-193b-3p	4	4	5	119.4386384	119.2356992	129.7858533
hsa-miR-188-5p	4	1	3	119.4386384	29.80892479	77.87151201
hsa-miR-125b-2-3p	4	5	8	119.4386384	149.044624	207.6573653
hsa-miR-203a-3p	4	2	7	119.4386384	59.61784958	181.7001947
hsa-miR-203b-5p	4	2	7	119.4386384	59.61784958	181.7001947
hsa-miR-130b-5p	4	4	3	119.4386384	119.2356992	77.87151201
hsa-miR-34a-5p	4	1	1	119.4386384	29.80892479	25.95717067
hsa-miR-23a-5p	3	6	7	89.5789788	178.8535488	181.7001947
hsa-miR-589-5p	3	1	1	89.5789788	29.80892479	25.95717067
hsa-miR-181d-5p	3	3	4	89.5789788	89.42677438	103.8286827
hsa-miR-1291	3	0	8	89.5789788	0	207.6573653
hsa-let-7i-3p	3	0	1	89.5789788	0	25.95717067
hsa-miR-374a-5p	3	1	2	89.5789788	29.80892479	51.91434134
hsa-miR-493-3p	3	4	6	89.5789788	119.2356992	155.743024
hsa-miR-223-5p	3	3	2	89.5789788	89.42677438	51.91434134
hsa-miR-214-3p	3	4	5	89.5789788	119.2356992	129.7858533
hsa-miR-30c-2-3p	3	0	1	89.5789788	0	25.95717067
hsa-miR-197-3p	3	4	3	89.5789788	119.2356992	77.87151201
hsa-miR-106b-5p	3	2	1	89.5789788	59.61784958	25.95717067
hsa-miR-671-5p	3	2	1	89.5789788	59.61784958	25.95717067
hsa-miR-487b-3p	3	0	0	89.5789788	0	0
hsa-miR-150-5p	3	1	2	89.5789788	29.80892479	51.91434134
hsa-miR-375	3	3	2	89.5789788	89.42677438	51.91434134
hsa-miR-365a-3p	3	1	3	89.5789788	29.80892479	77.87151201
hsa-miR-222-5p	3	0	0	89.5789788	0	0
hsa-miR-335-3p	3	0	0	89.5789788	0	0
novel_226	3	1	2	89.5789788	29.80892479	51.91434134
hsa-miR-15b-5p	2	7	6	59.7193192	208.6624735	155.743024
hsa-miR-331-5p	2	2	2	59.7193192	59.61784958	51.91434134
hsa-miR-7706	2	5	4	59.7193192	149.044624	103.8286827
hsa-miR-495-3p	2	0	7	59.7193192	0	181.7001947
hsa-miR-140-5p	2	4	6	59.7193192	119.2356992	155.743024
hsa-miR-15a-5p	2	1	3	59.7193192	29.80892479	77.87151201
hsa-miR-34c-5p	2	2	3	59.7193192	59.61784958	77.87151201
hsa-miR-455-5p	2	0	2	59.7193192	0	51.91434134
hsa-miR-29b-3p	2	0	2	59.7193192	0	51.91434134
hsa-miR-3120-5p	2	3	4	59.7193192	89.42677438	103.8286827
hsa-miR-29c-3p	2	1	2	59.7193192	29.80892479	51.91434134
hsa-miR-652-3p	2	0	2	59.7193192	0	51.91434134
hsa-miR-452-5p	2	0	4	59.7193192	0	103.8286827
hsa-miR-3679-5p	2	3	2	59.7193192	89.42677438	51.91434134
hsa-miR-205-5p	2	0	6	59.7193192	0	155.743024
hsa-miR-25-5p	2	1	2	59.7193192	29.80892479	51.91434134
hsa-miR-769-5p	2	1	0	59.7193192	29.80892479	0
hsa-miR-148a-5p	2	1	1	59.7193192	29.80892479	25.95717067
hsa-miR-2110	2	2	0	59.7193192	59.61784958	0
hsa-miR-1908-5p	2	2	3	59.7193192	59.61784958	77.87151201
hsa-miR-3605-5p	2	2	2	59.7193192	59.61784958	51.91434134
hsa-miR-138-1-3p	2	4	2	59.7193192	119.2356992	51.91434134
hsa-miR-543	2	6	3	59.7193192	178.8535488	77.87151201
hsa-miR-1287-5p	2	4	2	59.7193192	119.2356992	51.91434134
hsa-miR-499a-5p	2	2	0	59.7193192	59.61784958	0
hsa-miR-499b-3p	2	2	0	59.7193192	59.61784958	0
hsa-miR-1296-5p	2	0	0	59.7193192	0	0
hsa-miR-1273d	2	1	2	59.7193192	29.80892479	51.91434134
hsa-miR-148b-5p	2	2	1	59.7193192	59.61784958	25.95717067
hsa-miR-365a-5p	2	0	0	59.7193192	0	0
hsa-miR-598-3p	2	0	1	59.7193192	0	25.95717067
hsa-miR-3180	2	0	1	59.7193192	0	25.95717067
hsa-miR-3180-3p	2	0	1	59.7193192	0	25.95717067
hsa-miR-145-3p	2	2	2	59.7193192	59.61784958	51.91434134
hsa-miR-1301-3p	2	4	2	59.7193192	119.2356992	51.91434134
hsa-miR-4683	2	0	0	59.7193192	0	0
hsa-miR-877-5p	1	6	2	29.8596596	178.8535488	51.91434134
hsa-let-7a-3p	1	3	3	29.8596596	89.42677438	77.87151201
hsa-miR-328-3p	1	2	12	29.8596596	59.61784958	311.486048
hsa-miR-660-5p	1	0	2	29.8596596	0	51.91434134
hsa-miR-15b-3p	1	0	2	29.8596596	0	51.91434134
hsa-miR-27b-5p	1	3	2	29.8596596	89.42677438	51.91434134
hsa-miR-92b-5p	1	6	3	29.8596596	178.8535488	77.87151201
hsa-miR-424-5p	1	0	0	29.8596596	0	0
hsa-miR-18a-5p	1	3	1	29.8596596	89.42677438	25.95717067
hsa-miR-505-3p	1	2	3	29.8596596	59.61784958	77.87151201
hsa-miR-651-5p	1	0	0	29.8596596	0	0
hsa-miR-5096	1	2	0	29.8596596	59.61784958	0
hsa-let-7f-1-3p	1	1	1	29.8596596	29.80892479	25.95717067
hsa-miR-18a-3p	1	4	3	29.8596596	119.2356992	77.87151201
hsa-miR-181a-2-3p	1	0	1	29.8596596	0	25.95717067
hsa-miR-96-5p	1	1	0	29.8596596	29.80892479	0
hsa-miR-664a-5p	1	1	1	29.8596596	29.80892479	25.95717067
hsa-miR-299-5p	1	1	0	29.8596596	29.80892479	0
hsa-miR-1248	1	0	0	29.8596596	0	0
hsa-miR-1303	1	2	0	29.8596596	59.61784958	0
hsa-miR-151a-5p	1	1	0	29.8596596	29.80892479	0
hsa-miR-92a-1-5p	1	0	2	29.8596596	0	51.91434134
hsa-miR-28-5p	1	0	2	29.8596596	0	51.91434134
hsa-miR-671-3p	1	1	2	29.8596596	29.80892479	51.91434134
hsa-miR-4429	1	0	0	29.8596596	0	0
hsa-miR-1226-5p	1	0	0	29.8596596	0	0
hsa-miR-202-5p	1	0	1	29.8596596	0	25.95717067
hsa-miR-370-3p	1	3	1	29.8596596	89.42677438	25.95717067
hsa-miR-548o-3p	1	0	1	29.8596596	0	25.95717067
hsa-miR-342-3p	1	2	4	29.8596596	59.61784958	103.8286827
hsa-miR-410-3p	1	2	0	29.8596596	59.61784958	0
hsa-miR-106a-5p	1	0	3	29.8596596	0	77.87151201
hsa-miR-433-3p	1	4	2	29.8596596	119.2356992	51.91434134
hsa-miR-4508	1	1	1	29.8596596	29.80892479	25.95717067
hsa-miR-204-5p	1	1	0	29.8596596	29.80892479	0
hsa-miR-4461	1	0	1	29.8596596	0	25.95717067
hsa-miR-3677-3p	1	0	1	29.8596596	0	25.95717067
hsa-miR-663b	1	3	2	29.8596596	89.42677438	51.91434134
hsa-miR-105-5p	1	1	4	29.8596596	29.80892479	103.8286827
hsa-miR-195-5p	1	0	0	29.8596596	0	0
hsa-miR-6763-5p	1	0	0	29.8596596	0	0
hsa-miR-766-5p	1	0	1	29.8596596	0	25.95717067
hsa-miR-1268a	1	1	0	29.8596596	29.80892479	0
hsa-miR-1266-5p	1	1	0	29.8596596	29.80892479	0
hsa-miR-124-5p	1	2	1	29.8596596	59.61784958	25.95717067
hsa-miR-136-5p	1	0	0	29.8596596	0	0
hsa-miR-200a-5p	1	0	1	29.8596596	0	25.95717067
hsa-miR-184	1	0	2	29.8596596	0	51.91434134
hsa-miR-3177-3p	1	1	0	29.8596596	29.80892479	0
hsa-miR-1306-3p	1	1	1	29.8596596	29.80892479	25.95717067
hsa-miR-363-5p	1	1	0	29.8596596	29.80892479	0
hsa-miR-3928-3p	1	0	0	29.8596596	0	0
hsa-miR-500a-5p	1	0	0	29.8596596	0	0
hsa-miR-590-3p	1	0	0	29.8596596	0	0
hsa-miR-642a-3p	1	0	1	29.8596596	0	25.95717067
hsa-miR-642b-5p	1	0	1	29.8596596	0	25.95717067
hsa-miR-767-5p	1	0	0	29.8596596	0	0
hsa-miR-769-3p	1	0	0	29.8596596	0	0
hsa-miR-1183	1	0	0	29.8596596	0	0
hsa-miR-32-3p	1	0	0	29.8596596	0	0
hsa-miR-182-3p	1	0	0	29.8596596	0	0
hsa-miR-212-3p	1	0	1	29.8596596	0	25.95717067
hsa-miR-4532	1	0	0	29.8596596	0	0
hsa-miR-660-3p	1	0	0	29.8596596	0	0
novel_284	1	2	0	29.8596596	59.61784958	0
hsa-miR-134-5p	1	0	0	29.8596596	0	0
hsa-miR-181c-5p	1	0	0	29.8596596	0	0
hsa-miR-23c	1	0	0	29.8596596	0	0
hsa-miR-331-3p	1	0	0	29.8596596	0	0
hsa-miR-378e	1	0	0	29.8596596	0	0
hsa-miR-1285-5p	1	0	0	29.8596596	0	0
hsa-miR-378a-5p	1	0	0	29.8596596	0	0
hsa-miR-378h	1	0	0	29.8596596	0	0
hsa-miR-4485-3p	1	0	0	29.8596596	0	0
hsa-miR-4782-3p	1	0	0	29.8596596	0	0
hsa-miR-4794	1	0	0	29.8596596	0	0
hsa-miR-490-5p	1	0	0	29.8596596	0	0
hsa-miR-504-3p	1	4	2	29.8596596	119.2356992	51.91434134
hsa-miR-504-5p	1	0	1	29.8596596	0	25.95717067
hsa-miR-5690	1	0	0	29.8596596	0	0
hsa-miR-653-3p	1	0	0	29.8596596	0	0
hsa-miR-6761-5p	1	0	0	29.8596596	0	0
hsa-miR-6772-3p	1	0	0	29.8596596	0	0
hsa-miR-6882-5p	1	0	0	29.8596596	0	0
novel_228	1	0	1	29.8596596	0	25.95717067
hsa-miR-576-3p	0	2	0	0	59.61784958	0
hsa-miR-425-3p	0	0	4	0	0	103.8286827
hsa-miR-132-3p	0	0	2	0	0	51.91434134
hsa-miR-450b-5p	0	5	0	0	149.044624	0
hsa-miR-421	0	2	2	0	59.61784958	51.91434134
hsa-miR-369-3p	0	1	3	0	29.80892479	77.87151201
hsa-miR-541-5p	0	1	0	0	29.80892479	0
novel_239	0	0	3	0	0	77.87151201
hsa-miR-330-5p	0	0	2	0	0	51.91434134
hsa-let-7b-3p	0	2	1	0	59.61784958	25.95717067
hsa-miR-574-3p	0	1	3	0	29.80892479	77.87151201
hsa-miR-3614-5p	0	0	1	0	0	25.95717067
hsa-miR-874-3p	0	0	1	0	0	25.95717067
hsa-miR-3187-3p	0	1	2	0	29.80892479	51.91434134
hsa-miR-204-3p	0	3	4	0	89.42677438	103.8286827
hsa-miR-450a-5p	0	3	1	0	89.42677438	25.95717067
hsa-miR-516a-5p	0	0	0	0	0	0
hsa-miR-1292-5p	0	0	2	0	0	51.91434134
hsa-miR-1285-3p	0	2	1	0	59.61784958	25.95717067
hsa-miR-454-3p	0	1	1	0	29.80892479	25.95717067
hsa-miR-4741	0	0	1	0	0	25.95717067
hsa-miR-320e	0	0	0	0	0	0
hsa-miR-136-3p	0	1	1	0	29.80892479	25.95717067
hsa-miR-6807-5p	0	0	0	0	0	0
hsa-miR-132-5p	0	0	0	0	0	0
hsa-miR-133b	0	0	0	0	0	0
hsa-miR-219a-1-3p	0	0	0	0	0	0
hsa-miR-628-3p	0	0	0	0	0	0
hsa-miR-143-5p	0	0	0	0	0	0
hsa-miR-429	0	0	1	0	0	25.95717067
hsa-miR-4746-5p	0	6	2	0	178.8535488	51.91434134
hsa-miR-6515-5p	0	0	0	0	0	0
hsa-miR-191-3p	0	0	3	0	0	77.87151201
hsa-miR-3131	0	0	3	0	0	77.87151201
hsa-miR-4721	0	0	0	0	0	0
hsa-miR-127-5p	0	1	0	0	29.80892479	0
hsa-miR-1299	0	0	0	0	0	0
hsa-miR-411-3p	0	1	1	0	29.80892479	25.95717067
hsa-miR-505-5p	0	0	2	0	0	51.91434134
hsa-miR-323a-3p	0	1	1	0	29.80892479	25.95717067
hsa-miR-3605-3p	0	0	2	0	0	51.91434134
hsa-miR-576-5p	0	0	0	0	0	0
hsa-miR-2355-3p	0	0	0	0	0	0
hsa-miR-324-3p	0	1	0	0	29.80892479	0
hsa-miR-485-5p	0	1	0	0	29.80892479	0
hsa-miR-550a-3-5p	0	0	0	0	0	0
hsa-miR-550a-5p	0	0	0	0	0	0
hsa-miR-550b-3p	0	0	0	0	0	0
hsa-miR-29b-1-5p	0	0	0	0	0	0
hsa-let-7a-2-3p	0	0	0	0	0	0
hsa-miR-6850-5p	0	0	0	0	0	0
hsa-miR-940	0	0	0	0	0	0
hsa-miR-139-3p	0	1	1	0	29.80892479	25.95717067
hsa-miR-29c-5p	0	1	1	0	29.80892479	25.95717067
hsa-miR-340-3p	0	1	0	0	29.80892479	0
hsa-miR-379-3p	0	0	0	0	0	0
hsa-miR-383-5p	0	0	0	0	0	0
hsa-miR-574-5p	0	1	1	0	29.80892479	25.95717067
hsa-miR-6745	0	1	1	0	29.80892479	25.95717067
hsa-miR-23b-5p	0	1	0	0	29.80892479	0
hsa-miR-301a-5p	0	0	0	0	0	0
hsa-miR-301b-3p	0	0	2	0	0	51.91434134
hsa-miR-3065-3p	0	0	0	0	0	0
hsa-miR-4449	0	0	1	0	0	25.95717067
hsa-miR-6500-3p	0	0	0	0	0	0
hsa-miR-1343-3p	0	1	0	0	29.80892479	0
hsa-miR-149-5p	0	0	0	0	0	0
hsa-miR-195-3p	0	1	1	0	29.80892479	25.95717067
hsa-miR-214-5p	0	0	0	0	0	0
hsa-miR-3120-3p	0	0	0	0	0	0
hsa-miR-3138	0	0	1	0	0	25.95717067
hsa-miR-369-5p	0	0	0	0	0	0
hsa-miR-4488	0	1	1	0	29.80892479	25.95717067
hsa-miR-551b-5p	0	0	0	0	0	0
hsa-miR-641	0	0	1	0	0	25.95717067
hsa-miR-193a-3p	0	0	0	0	0	0
hsa-miR-296-3p	0	0	1	0	0	25.95717067
hsa-miR-34b-3p	0	0	0	0	0	0
hsa-miR-4470	0	0	0	0	0	0
hsa-miR-548f-3p	0	0	0	0	0	0
hsa-miR-6511b-5p	0	0	0	0	0	0
hsa-miR-6881-5p	0	0	1	0	0	25.95717067
hsa-miR-7108-5p	0	0	0	0	0	0
hsa-miR-1284	0	0	0	0	0	0
hsa-miR-1295a	0	0	0	0	0	0
hsa-miR-181b-2-3p	0	0	0	0	0	0
hsa-miR-196a-5p	0	0	1	0	0	25.95717067
hsa-miR-217	0	0	0	0	0	0
hsa-miR-3176	0	0	0	0	0	0
hsa-miR-3685	0	0	0	0	0	0
hsa-miR-4421	0	0	0	0	0	0
hsa-miR-4677-3p	0	0	0	0	0	0
hsa-miR-4788	0	0	0	0	0	0
hsa-miR-6740-5p	0	0	0	0	0	0
hsa-miR-6787-3p	0	0	0	0	0	0
hsa-miR-6838-5p	0	0	0	0	0	0
hsa-miR-6886-5p	0	0	0	0	0	0
hsa-miR-7107-3p	0	0	1	0	0	25.95717067
hsa-miR-98-3p	0	0	0	0	0	0
novel_193	0	0	0	0	0	0
hsa-miR-382-3p	0	0	1	0	0	25.95717067
hsa-miR-1290	0	1	2	0	29.80892479	51.91434134
hsa-miR-3940-3p	0	1	0	0	29.80892479	0
hsa-miR-326	0	0	1	0	0	25.95717067
hsa-miR-1270	0	0	0	0	0	0
hsa-miR-24-1-5p	0	0	0	0	0	0
hsa-miR-933	0	0	0	0	0	0
hsa-miR-1262	0	0	1	0	0	25.95717067
hsa-miR-3074-3p	0	0	0	0	0	0
hsa-miR-30c-1-3p	0	0	1	0	0	25.95717067
hsa-miR-362-5p	0	0	0	0	0	0
hsa-miR-409-5p	0	0	0	0	0	0
hsa-miR-4516	0	0	0	0	0	0
hsa-miR-522-3p	0	0	0	0	0	0
hsa-miR-542-3p	0	1	2	0	29.80892479	51.91434134
hsa-miR-942-5p	0	0	0	0	0	0
hsa-miR-1276	0	0	0	0	0	0
hsa-miR-3591-5p	0	0	0	0	0	0
hsa-miR-4667-5p	0	0	0	0	0	0
hsa-miR-519c-5p	0	0	0	0	0	0
hsa-miR-1283	0	0	1	0	0	25.95717067
hsa-miR-151b	0	0	0	0	0	0
hsa-miR-208b-3p	0	0	0	0	0	0
hsa-miR-2682-5p	0	0	0	0	0	0
hsa-miR-30b-3p	0	0	0	0	0	0
hsa-miR-3127-5p	0	0	0	0	0	0
hsa-miR-376c-3p	0	1	1	0	29.80892479	25.95717067
hsa-miR-378g	0	0	0	0	0	0
hsa-miR-454-5p	0	0	0	0	0	0
hsa-miR-4709-5p	0	0	0	0	0	0
hsa-miR-548a-3p	0	0	0	0	0	0
hsa-miR-582-3p	0	1	3	0	29.80892479	77.87151201
hsa-miR-6728-5p	0	0	0	0	0	0
hsa-miR-6866-5p	0	1	0	0	29.80892479	0
hsa-miR-877-3p	0	0	0	0	0	0
hsa-miR-122-3p	0	0	0	0	0	0
hsa-miR-1228-5p	0	1	0	0	29.80892479	0
hsa-miR-1236-5p	0	0	0	0	0	0
hsa-miR-1269b	0	0	0	0	0	0
hsa-miR-129-2-3p	0	0	0	0	0	0
hsa-miR-135b-5p	0	0	0	0	0	0
hsa-miR-153-3p	0	1	0	0	29.80892479	0
hsa-miR-181c-3p	0	0	0	0	0	0
hsa-miR-190b	0	0	0	0	0	0
hsa-miR-200b-5p	0	0	0	0	0	0
hsa-miR-3064-5p	0	0	0	0	0	0
hsa-miR-3121-3p	0	0	0	0	0	0
hsa-miR-3126-5p	0	0	0	0	0	0
hsa-miR-3143	0	0	0	0	0	0
hsa-miR-3155b	0	0	0	0	0	0
hsa-miR-329-3p	0	0	0	0	0	0
hsa-miR-374b-3p	0	0	0	0	0	0
hsa-miR-378f	0	0	0	0	0	0
hsa-miR-3909	0	0	1	0	0	25.95717067
hsa-miR-4474-3p	0	0	0	0	0	0
hsa-miR-497-5p	0	0	0	0	0	0
hsa-miR-516b-5p	0	0	0	0	0	0
hsa-miR-636	0	0	0	0	0	0
hsa-miR-6501-5p	0	0	0	0	0	0
hsa-miR-6511a-3p	0	0	0	0	0	0
hsa-miR-6793-5p	0	0	0	0	0	0
hsa-miR-6877-5p	0	0	0	0	0	0
hsa-miR-937-3p	0	1	0	0	29.80892479	0
hsa-miR-124-3p	0	0	0	0	0	0
hsa-miR-1252-5p	0	0	0	0	0	0
hsa-miR-1267	0	0	0	0	0	0
hsa-miR-1271-3p	0	0	0	0	0	0
hsa-miR-1304-5p	0	0	0	0	0	0
hsa-miR-18b-5p	0	0	0	0	0	0
hsa-miR-196b-5p	0	0	0	0	0	0
hsa-miR-219a-2-3p	0	0	0	0	0	0
hsa-miR-219b-5p	0	0	0	0	0	0
hsa-miR-2278	0	0	0	0	0	0
hsa-miR-3130-3p	0	0	0	0	0	0
hsa-miR-3130-5p	0	0	0	0	0	0
hsa-miR-3134	0	0	0	0	0	0
hsa-miR-3150a-5p	0	0	0	0	0	0
hsa-miR-3150b-3p	0	0	0	0	0	0
hsa-miR-3661	0	1	0	0	29.80892479	0
hsa-miR-3675-5p	0	0	1	0	0	25.95717067
hsa-miR-376a-5p	0	0	0	0	0	0
hsa-miR-3944-5p	0	0	0	0	0	0
hsa-miR-4446-3p	0	0	0	0	0	0
hsa-miR-4454	0	1	0	0	29.80892479	0
hsa-miR-4522	0	0	0	0	0	0
hsa-miR-455-3p	0	0	2	0	0	51.91434134
hsa-miR-4676-3p	0	0	0	0	0	0
hsa-miR-4689	0	0	0	0	0	0
hsa-miR-4700-3p	0	0	0	0	0	0
hsa-miR-4750-5p	0	0	0	0	0	0
hsa-miR-485-3p	0	0	0	0	0	0
hsa-miR-491-3p	0	0	0	0	0	0
hsa-miR-5000-5p	0	0	0	0	0	0
hsa-miR-5001-5p	0	1	1	0	29.80892479	25.95717067
hsa-miR-503-3p	0	0	0	0	0	0
hsa-miR-5089-3p	0	0	0	0	0	0
hsa-miR-548ak	0	1	0	0	29.80892479	0
hsa-miR-5699-5p	0	0	0	0	0	0
hsa-miR-6511a-5p	0	0	0	0	0	0
hsa-miR-656-3p	0	0	0	0	0	0
hsa-miR-659-5p	0	0	0	0	0	0
hsa-miR-6723-5p	0	0	0	0	0	0
hsa-miR-6735-5p	0	0	0	0	0	0
hsa-miR-6783-3p	0	0	0	0	0	0
hsa-miR-6783-5p	0	0	0	0	0	0
hsa-miR-6797-5p	0	0	0	0	0	0
hsa-miR-6805-5p	0	0	0	0	0	0
hsa-miR-6842-3p	0	0	0	0	0	0
hsa-miR-6861-5p	0	0	0	0	0	0
hsa-miR-708-5p	0	0	0	0	0	0
hsa-miR-7110-5p	0	0	0	0	0	0
hsa-miR-7111-3p	0	0	0	0	0	0
hsa-miR-8072	0	0	0	0	0	0
hsa-miR-887-3p	0	0	0	0	0	0
hsa-miR-937-5p	0	0	0	0	0	0
hsa-miR-6733-5p	0	0	0	0	0	0
hsa-miR-30d-3p	0	0	0	0	0	0
hsa-miR-511-5p	0	0	0	0	0	0
hsa-miR-3653-3p	0	0	1	0	0	25.95717067
hsa-miR-501-5p	0	0	0	0	0	0
hsa-miR-95-3p	0	1	1	0	29.80892479	25.95717067
hsa-miR-1277-5p	0	0	0	0	0	0
hsa-miR-29a-5p	0	0	0	0	0	0
hsa-miR-3940-5p	0	0	0	0	0	0
hsa-miR-6781-5p	0	0	0	0	0	0
hsa-miR-6789-5p	0	0	0	0	0	0
hsa-miR-6862-5p	0	0	0	0	0	0
hsa-miR-93-3p	0	0	0	0	0	0
hsa-let-7c-3p	0	0	0	0	0	0
hsa-miR-216b-5p	0	0	0	0	0	0
hsa-miR-338-5p	0	0	0	0	0	0
hsa-miR-34c-3p	0	0	0	0	0	0
hsa-miR-378i	0	0	0	0	0	0
hsa-miR-3911	0	0	0	0	0	0
hsa-miR-431-5p	0	0	0	0	0	0
hsa-miR-4489	0	0	0	0	0	0
hsa-miR-4707-3p	0	0	0	0	0	0
hsa-miR-491-5p	0	0	0	0	0	0
hsa-miR-532-3p	0	0	0	0	0	0
hsa-miR-885-5p	0	1	0	0	29.80892479	0
hsa-miR-942-3p	0	0	0	0	0	0
hsa-let-7f-2-3p	0	0	0	0	0	0
hsa-let-7g-3p	0	0	0	0	0	0
hsa-miR-100-3p	0	0	0	0	0	0
hsa-miR-1231	0	0	0	0	0	0
hsa-miR-1243	0	0	0	0	0	0
hsa-miR-1278	0	1	0	0	29.80892479	0
hsa-miR-129-1-3p	0	0	0	0	0	0
hsa-miR-1293	0	1	0	0	29.80892479	0
hsa-miR-1306-5p	0	0	0	0	0	0
hsa-miR-146b-3p	0	0	0	0	0	0
hsa-miR-17-3p	0	0	0	0	0	0
hsa-miR-1910-5p	0	0	0	0	0	0
hsa-miR-200c-5p	0	0	0	0	0	0
hsa-miR-208a-3p	0	0	0	0	0	0
hsa-miR-212-5p	0	0	0	0	0	0
hsa-miR-219a-5p	0	0	0	0	0	0
hsa-miR-2277-3p	0	0	0	0	0	0
hsa-miR-3065-5p	0	0	0	0	0	0
hsa-miR-3124-5p	0	0	0	0	0	0
hsa-miR-3160-3p	0	0	0	0	0	0
hsa-miR-3160-5p	0	0	0	0	0	0
hsa-miR-3167	0	0	0	0	0	0
hsa-miR-3170	0	0	0	0	0	0
hsa-miR-3173-5p	0	0	0	0	0	0
hsa-miR-3193	0	0	0	0	0	0
hsa-miR-3199	0	0	0	0	0	0
hsa-miR-338-3p	0	0	0	0	0	0
hsa-miR-33a-5p	0	0	0	0	0	0
hsa-miR-3611	0	0	0	0	0	0
hsa-miR-3664-3p	0	0	0	0	0	0
hsa-miR-3687	0	0	0	0	0	0
hsa-miR-3913-5p	0	0	0	0	0	0
hsa-miR-3918	0	0	0	0	0	0
hsa-miR-3925-5p	0	0	0	0	0	0
hsa-miR-3944-3p	0	0	0	0	0	0
hsa-miR-4286	0	0	0	0	0	0
hsa-miR-4433a-3p	0	0	0	0	0	0
hsa-miR-4433b-5p	0	0	0	0	0	0
hsa-miR-4466	0	0	1	0	0	25.95717067
hsa-miR-4492	0	0	0	0	0	0
hsa-miR-449b-5p	0	0	0	0	0	0
hsa-miR-4521	0	1	0	0	29.80892479	0
hsa-miR-4529-3p	0	0	0	0	0	0
hsa-miR-4645-3p	0	0	0	0	0	0
hsa-miR-4658	0	0	1	0	0	25.95717067
hsa-miR-4659a-3p	0	0	0	0	0	0
hsa-miR-4664-3p	0	0	0	0	0	0
hsa-miR-4700-5p	0	0	0	0	0	0
hsa-miR-4717-3p	0	0	0	0	0	0
hsa-miR-4717-5p	0	0	0	0	0	0
hsa-miR-4734	0	0	0	0	0	0
hsa-miR-4749-5p	0	0	0	0	0	0
hsa-miR-4755-5p	0	0	0	0	0	0
hsa-miR-4758-5p	0	0	0	0	0	0
hsa-miR-4775	0	0	0	0	0	0
hsa-miR-483-5p	0	1	1	0	29.80892479	25.95717067
hsa-miR-489-3p	0	0	0	0	0	0
hsa-miR-490-3p	0	1	0	0	29.80892479	0
hsa-miR-5001-3p	0	0	0	0	0	0
hsa-miR-500b-3p	0	0	0	0	0	0
hsa-miR-5091	0	0	0	0	0	0
hsa-miR-512-3p	0	0	0	0	0	0
hsa-miR-539-5p	0	0	0	0	0	0
hsa-miR-548ah-3p	0	0	0	0	0	0
hsa-miR-548av-3p	0	0	0	0	0	0
hsa-miR-548ba	0	0	0	0	0	0
hsa-miR-548e-3p	0	0	0	0	0	0
hsa-miR-548f-5p	0	0	0	0	0	0
hsa-miR-548p	0	0	0	0	0	0
hsa-miR-550a-3p	0	0	0	0	0	0
hsa-miR-550b-2-5p	0	0	0	0	0	0
hsa-miR-582-5p	0	0	0	0	0	0
hsa-miR-610	0	0	0	0	0	0
hsa-miR-627-5p	0	0	0	0	0	0
hsa-miR-628-5p	0	0	0	0	0	0
hsa-miR-6514-5p	0	0	0	0	0	0
hsa-miR-6516-3p	0	0	0	0	0	0
hsa-miR-664a-3p	0	0	0	0	0	0
hsa-miR-664b-5p	0	0	0	0	0	0
hsa-miR-6757-5p	0	0	0	0	0	0
hsa-miR-6780b-5p	0	0	0	0	0	0
hsa-miR-6790-5p	0	0	0	0	0	0
hsa-miR-6808-3p	0	0	0	0	0	0
hsa-miR-6812-5p	0	0	0	0	0	0
hsa-miR-6827-5p	0	0	0	0	0	0
hsa-miR-6829-5p	0	0	0	0	0	0
hsa-miR-6847-5p	0	0	0	0	0	0
hsa-miR-6851-5p	0	0	0	0	0	0
hsa-miR-6852-5p	0	1	0	0	29.80892479	0
hsa-miR-6854-3p	0	0	0	0	0	0
hsa-miR-6876-3p	0	0	0	0	0	0
hsa-miR-7-1-3p	0	0	1	0	0	25.95717067
hsa-miR-7156-3p	0	0	0	0	0	0
hsa-miR-7974	0	0	0	0	0	0
hsa-miR-7976	0	0	0	0	0	0
hsa-miR-873-5p	0	0	0	0	0	0
novel_285	0	0	1	0	0	25.95717067
novel_288	0	0	0	0	0	0
hsa-let-7e-3p	0	0	0	0	0	0
hsa-miR-1197	0	0	0	0	0	0
hsa-miR-1237-3p	0	0	0	0	0	0
hsa-miR-1250-5p	0	0	0	0	0	0
hsa-miR-1254	0	0	1	0	0	25.95717067
hsa-miR-1255b-5p	0	0	0	0	0	0
hsa-miR-1269a	0	0	0	0	0	0
hsa-miR-1271-5p	0	0	0	0	0	0
hsa-miR-1273c	0	0	0	0	0	0
hsa-miR-1273f	0	1	0	0	29.80892479	0
hsa-miR-1273h-3p	0	0	0	0	0	0
hsa-miR-1273h-5p	0	0	1	0	0	25.95717067
hsa-miR-1277-3p	0	0	0	0	0	0
hsa-miR-128-1-5p	0	0	0	0	0	0
hsa-miR-1295b-5p	0	0	0	0	0	0
hsa-miR-1304-3p	0	0	0	0	0	0
hsa-miR-135a-5p	0	1	0	0	29.80892479	0
hsa-miR-137	0	1	0	0	29.80892479	0
hsa-miR-138-2-3p	0	0	0	0	0	0
hsa-miR-141-3p	0	0	0	0	0	0
hsa-miR-1468-5p	0	1	0	0	29.80892479	0
hsa-miR-149-3p	0	0	0	0	0	0
hsa-miR-152-5p	0	0	0	0	0	0
hsa-miR-153-5p	0	1	0	0	29.80892479	0
hsa-miR-1537-3p	0	0	0	0	0	0
hsa-miR-15a-3p	0	0	0	0	0	0
hsa-miR-181b-3p	0	0	0	0	0	0
hsa-miR-185-3p	0	0	0	0	0	0
hsa-miR-187-3p	0	0	0	0	0	0
hsa-miR-1908-3p	0	1	0	0	29.80892479	0
hsa-miR-1909-3p	0	0	0	0	0	0
hsa-miR-1915-3p	0	1	0	0	29.80892479	0
hsa-miR-1972	0	0	0	0	0	0
hsa-miR-197-5p	0	2	0	0	59.61784958	0
hsa-miR-19a-5p	0	0	0	0	0	0
hsa-miR-210-5p	0	0	0	0	0	0
hsa-miR-2116-5p	0	0	0	0	0	0
hsa-miR-216a-3p	0	0	0	0	0	0
hsa-miR-219b-3p	0	0	0	0	0	0
hsa-miR-224-3p	0	0	0	0	0	0
hsa-miR-2276-3p	0	0	0	0	0	0
hsa-miR-2277-5p	0	0	0	0	0	0
hsa-miR-2467-5p	0	0	0	0	0	0
hsa-miR-26a-2-3p	0	0	1	0	0	25.95717067
hsa-miR-29b-2-5p	0	0	0	0	0	0
hsa-miR-301a-3p	0	0	0	0	0	0
hsa-miR-302a-3p	0	0	0	0	0	0
hsa-miR-302b-3p	0	0	0	0	0	0
hsa-miR-3064-3p	0	0	0	0	0	0
hsa-miR-3125	0	0	1	0	0	25.95717067
hsa-miR-3140-5p	0	0	0	0	0	0
hsa-miR-3146	0	0	0	0	0	0
hsa-miR-3156-5p	0	0	0	0	0	0
hsa-miR-3158-3p	0	0	0	0	0	0
hsa-miR-3158-5p	0	0	0	0	0	0
hsa-miR-31-5p	0	0	0	0	0	0
hsa-miR-3174	0	0	0	0	0	0
hsa-miR-3190-3p	0	0	0	0	0	0
hsa-miR-3190-5p	0	0	0	0	0	0
hsa-miR-3191-3p	0	0	0	0	0	0
hsa-miR-3191-5p	0	0	0	0	0	0
hsa-miR-3198	0	0	1	0	0	25.95717067
hsa-miR-3200-5p	0	1	0	0	29.80892479	0
hsa-miR-323b-3p	0	1	0	0	29.80892479	0
hsa-miR-324-5p	0	0	0	0	0	0
hsa-miR-328-5p	0	0	0	0	0	0
hsa-miR-33b-3p	0	0	0	0	0	0
hsa-miR-342-5p	0	0	0	0	0	0
hsa-miR-345-3p	0	0	0	0	0	0
hsa-miR-3617-3p	0	0	0	0	0	0
hsa-miR-3620-5p	0	0	0	0	0	0
hsa-miR-362-3p	0	0	0	0	0	0
hsa-miR-3651	0	0	1	0	0	25.95717067
hsa-miR-365b-5p	0	1	0	0	29.80892479	0
hsa-miR-3678-3p	0	0	0	0	0	0
hsa-miR-3681-5p	0	1	0	0	29.80892479	0
hsa-miR-3682-3p	0	0	0	0	0	0
hsa-miR-3691-5p	0	2	0	0	59.61784958	0
hsa-miR-3692-3p	0	0	0	0	0	0
hsa-miR-371a-5p	0	0	0	0	0	0
hsa-miR-371b-3p	0	0	0	0	0	0
hsa-miR-376a-3p	0	0	0	0	0	0
hsa-miR-376c-5p	0	0	0	0	0	0
hsa-miR-380-5p	0	0	0	0	0	0
hsa-miR-3912-3p	0	0	0	0	0	0
hsa-miR-3919	0	0	0	0	0	0
hsa-miR-3922-5p	0	0	0	0	0	0
hsa-miR-3936	0	0	1	0	0	25.95717067
hsa-miR-3942-5p	0	0	0	0	0	0
hsa-miR-431-3p	0	0	0	0	0	0
hsa-miR-4419b	0	0	1	0	0	25.95717067
hsa-miR-4424	0	0	0	0	0	0
hsa-miR-4425	0	1	0	0	29.80892479	0
hsa-miR-4427	0	0	0	0	0	0
hsa-miR-4433a-5p	0	0	0	0	0	0
hsa-miR-4433b-3p	0	0	0	0	0	0
hsa-miR-4435	0	1	0	0	29.80892479	0
hsa-miR-4457	0	0	0	0	0	0
hsa-miR-4477a	0	0	0	0	0	0
hsa-miR-4479	0	0	0	0	0	0
hsa-miR-449a	0	0	0	0	0	0
hsa-miR-450a-2-3p	0	0	0	0	0	0
hsa-miR-4511	0	1	0	0	29.80892479	0
hsa-miR-4525	0	0	0	0	0	0
hsa-miR-4638-3p	0	0	0	0	0	0
hsa-miR-4638-5p	0	0	0	0	0	0
hsa-miR-4639-5p	0	0	0	0	0	0
hsa-miR-4647	0	2	4	0	59.61784958	103.8286827
hsa-miR-4654	0	0	0	0	0	0
hsa-miR-4655-5p	0	0	0	0	0	0
hsa-miR-4660	0	0	0	0	0	0
hsa-miR-4661-5p	0	0	0	0	0	0
hsa-miR-4664-5p	0	0	0	0	0	0
hsa-miR-4671-3p	0	0	0	0	0	0
hsa-miR-4677-5p	0	0	0	0	0	0
hsa-miR-4680-5p	0	0	0	0	0	0
hsa-miR-4684-3p	0	0	0	0	0	0
hsa-miR-4687-3p	0	0	0	0	0	0
hsa-miR-4690-3p	0	1	0	0	29.80892479	0
hsa-miR-4707-5p	0	0	1	0	0	25.95717067
hsa-miR-4709-3p	0	0	0	0	0	0
hsa-miR-4716-3p	0	0	0	0	0	0
hsa-miR-4716-5p	0	0	0	0	0	0
hsa-miR-4722-5p	0	0	0	0	0	0
hsa-miR-4731-5p	0	0	0	0	0	0
hsa-miR-4733-5p	0	0	0	0	0	0
hsa-miR-4743-5p	0	0	0	0	0	0
hsa-miR-4745-5p	0	0	0	0	0	0
hsa-miR-4757-3p	0	0	0	0	0	0
hsa-miR-4787-3p	0	0	1	0	0	25.95717067
hsa-miR-4798-5p	0	0	0	0	0	0
hsa-miR-483-3p	0	0	0	0	0	0
hsa-miR-487a-3p	0	0	0	0	0	0
hsa-miR-487a-5p	0	0	0	0	0	0
hsa-miR-499a-3p	0	0	0	0	0	0
hsa-miR-499b-5p	0	0	0	0	0	0
hsa-miR-5003-3p	0	0	0	0	0	0
hsa-miR-5008-3p	0	0	0	0	0	0
hsa-miR-500b-5p	0	0	0	0	0	0
hsa-miR-5095	0	0	0	0	0	0
hsa-miR-517a-3p	0	0	0	0	0	0
hsa-miR-519a-3p	0	0	0	0	0	0
hsa-miR-548aq-3p	0	0	0	0	0	0
hsa-miR-548ar-3p	0	0	0	0	0	0
hsa-miR-548d-5p	0	0	0	0	0	0
hsa-miR-548g-5p	0	0	0	0	0	0
hsa-miR-548k	0	0	0	0	0	0
hsa-miR-548s	0	1	0	0	29.80892479	0
hsa-miR-548t-3p	0	1	0	0	29.80892479	0
hsa-miR-549a	0	0	0	0	0	0
hsa-miR-556-5p	0	1	0	0	29.80892479	0
hsa-miR-5584-5p	0	0	0	0	0	0
hsa-miR-5588-5p	0	0	0	0	0	0
hsa-miR-561-3p	0	0	0	0	0	0
hsa-miR-561-5p	0	0	0	0	0	0
hsa-miR-5697	0	0	0	0	0	0
hsa-miR-5700	0	0	0	0	0	0
hsa-miR-570-5p	0	0	0	0	0	0
hsa-miR-579-3p	0	0	0	0	0	0
hsa-miR-584-3p	0	0	0	0	0	0
hsa-miR-589-3p	0	0	0	0	0	0
hsa-miR-597-3p	0	0	1	0	0	25.95717067
hsa-miR-616-3p	0	0	0	0	0	0
hsa-miR-627-3p	0	0	0	0	0	0
hsa-miR-629-3p	0	0	0	0	0	0
hsa-miR-6509-5p	0	0	0	0	0	0
hsa-miR-6515-3p	0	0	0	0	0	0
hsa-miR-6516-5p	0	0	0	0	0	0
hsa-miR-653-5p	0	0	0	0	0	0
hsa-miR-654-3p	0	1	1	0	29.80892479	25.95717067
hsa-miR-654-5p	0	0	0	0	0	0
hsa-miR-658	0	0	1	0	0	25.95717067
hsa-miR-6716-3p	0	1	0	0	29.80892479	0
hsa-miR-6720-3p	0	1	0	0	29.80892479	0
hsa-miR-6734-5p	0	0	0	0	0	0
hsa-miR-6735-3p	0	0	0	0	0	0
hsa-miR-6741-5p	0	0	0	0	0	0
hsa-miR-6746-5p	0	0	2	0	0	51.91434134
hsa-miR-6747-3p	0	0	0	0	0	0
hsa-miR-6755-5p	0	0	0	0	0	0
hsa-miR-6759-5p	0	0	0	0	0	0
hsa-miR-676-3p	0	0	0	0	0	0
hsa-miR-6764-5p	0	0	0	0	0	0
hsa-miR-6766-5p	0	0	0	0	0	0
hsa-miR-6768-5p	0	0	0	0	0	0
hsa-miR-6780a-5p	0	0	0	0	0	0
hsa-miR-6784-3p	0	0	0	0	0	0
hsa-miR-6785-5p	0	0	0	0	0	0
hsa-miR-6794-3p	0	0	1	0	0	25.95717067
hsa-miR-6806-3p	0	0	0	0	0	0
hsa-miR-6812-3p	0	0	1	0	0	25.95717067
hsa-miR-6821-5p	0	0	0	0	0	0
hsa-miR-6822-5p	0	0	0	0	0	0
hsa-miR-6824-5p	0	0	0	0	0	0
hsa-miR-6833-5p	0	0	0	0	0	0
hsa-miR-6845-5p	0	0	0	0	0	0
hsa-miR-6857-3p	0	0	1	0	0	25.95717067
hsa-miR-6858-5p	0	0	0	0	0	0
hsa-miR-6872-5p	0	0	0	0	0	0
hsa-miR-6873-3p	0	0	0	0	0	0
hsa-miR-6884-5p	0	0	0	0	0	0
hsa-miR-6889-5p	0	0	0	0	0	0
hsa-miR-6890-5p	0	0	0	0	0	0
hsa-miR-6891-5p	0	0	0	0	0	0
hsa-miR-6894-5p	0	0	0	0	0	0
hsa-miR-7111-5p	0	0	0	0	0	0
hsa-miR-744-3p	0	0	1	0	0	25.95717067
hsa-miR-758-3p	0	1	0	0	29.80892479	0
hsa-miR-766-3p	0	0	0	0	0	0
hsa-miR-7705	0	0	0	0	0	0
hsa-miR-873-3p	0	0	0	0	0	0
hsa-miR-891a-5p	0	0	0	0	0	0
hsa-miR-939-5p	0	1	0	0	29.80892479	0
hsa-miR-95-5p	0	0	0	0	0	0
novel_265	0	0	0	0	0	0
novel_275	0	0	1	0	0	25.95717067
novel_290	0	0	0	0	0	0
