# Supplementary material for: Breast cancer exosomes contribute to pre-metastatic niche formation and promote bone metastasis of tumor cells
Source: Theranostics. 2021 Jan 1;11(3):1429–45. doi: 10.7150/thno.45351 (PMC7738874; doi:10.7150/thno.45351)
Supplement: Supplementary file 3 — Supplementary table S3. [file thnov11p1429s3.xlsx]

## Sheet: Sheet1  (3)
Patient	Age	Menopause Status	Resection	Tumor size(cm)	Histopathology	ER	PR	HER2	KI-67	Clinical Subtype	Grade	Lymph node metastasis	Other organ metastases	Bone metastasis	Neoadjuvant Therapy
1	38	pre	yes	2.3×2.3×2	Invasive breast cancer	+	+	-	0.85	LuminalB	Ⅲ	no	no	no	no
2	55	post	yes	2×1.5×1.5	Invasive ductal carcinoma	+	+	+	0.05	Luminal B-HER2 +	Ⅱ	yes	no	no	no
3	48	pre	yes	1.2×1×1	Invasive breast cancer	+	+	+	0.25	Luminal B-HER2 +	Ⅱ	no	no	no	no
4	59	post	yes	2.2×1.5×1	Invasive breast cancer	-	-	+	0.4	HER2 +	Ⅱ	yes	no	no	no
5	53	pre	yes	2.5×2.3×1.5	Invasive breast cancer	+	-	+	0.3	Luminal B-HER2 +	Ⅱ	yes	no	no	no
6	47	pre	yes	4×2.8×2	DCIS	-	-	+	0.1	HER2 +	unknow	no	no	no	no
7	44	pre	yes	3.8×2.5×1.5	Invasive breast cancer	+	+	+	0.05	LuminalA	Ⅱ	yes	no	no	no
8	53	post	yes	unknow	unknow	-	-	-	50~75%	TN	unknow	no	no	no	no
9	62	post	yes	3.2×2.1×1.7	Invasive breast cancer	+	+	+	0.75	Luminal B-HER2 +	Ⅱ	yes	no	no	no
10	38	pre	yes	3×2.5×2	Paget disease	-	-	+	0.4	HER2 +	Ⅱ	yes	no	no	no
11	52	pre	yes	1.2×0.7×0.5	Invasive breast cancer	+	+	-	0.1	LuminalA	Ⅱ	yes	no	no	no
12	52	pre	yes	2.5×2×1.5	Invasive breast cancer	+	+	+	0.4	Luminal B-HER2 +	Ⅱ	yes	no	no	no
13	30	pre	no	unknow	Invasive breast cancer	-	-	-	0.45	TN	unknow	yes	no	no	no
14	48	post	yes	unknow	Invasive breast cancer	+	+	+	0.4	Luminal B-HER2 +	Ⅱ	no	no	no	no
15	59	post	yes	unknow	Invasive ductal carcinoma	-	-	+	0.3	HER2 +	Ⅲ	yes	no	no	no
16	51	pre	yes	5×3×2	Invasive breast cancer	+	+	+	0.8	Luminal B-HER2 +	Ⅲ	no	no	no	no
17	52	post	yes	1.8×1.2×0.8	Invasive breast cancer	+	-	+	0.2	Luminal B-HER2 +	Ⅱ	yes	no	no	no
18	57	post	yes	2.5×2×1.7	Invasive breast cancer	+	+	+	0.2	Luminal B-HER2 +	Ⅱ	yes	no	no	no
19	56	pre	yes	3.5×2.5×2	Invasive breast cancer	+	+	-	0.2	Luminal B	Ⅱ	yes	no	no	no
20	60	pre	yes	1×1×0.7	Invasive breast cancer	+	+	+	0.2	Luminal B-HER2 +	Ⅱ	yes	no	no	no
21	46	pre	yes	3.5×3.5×3	Invasive breast cancer	+	+	+	0.8	Luminal B-HER2 +	Ⅱ	no	no	no	no
22	55	post	yes	2.5×2×1.5	Invasive breast cancer	+	+	+	0.5	Luminal B-HER2 +	Ⅱ	unknow	no	yes	no
23	57	post	yes	unknow	Invasive ductal carcinoma	+	-	+	0.57	Luminal B-HER2 +	unknow	yes	liver, brain, adrenal gland	yes	no
24	49	unkonw	yes	3×3×2	Invasive ductal carcinoma	-	+	+	＜3%	Luminal B-HER2 +	Ⅱ	yes	lung	yes	yes
25	57	post	yes	2×1.5×1.0	Invasive ductal carcinoma	+	+	-	0.01	LuminalA	unknow	yes	liver, lung	yes	yes
26	47	post	no	unknow	Invasive breast cancer	+	+	+	0.4	Luminal B-HER2 +	unknow	yes	no	yes	no
27	45	post	yes	4.5×4.0×3.0	Invasive ductal carcinoma	+		+	0.9	Luminal B-HER2 +	unknow	yes	no	yes	no
28	57	post	yes	unknow	Invasive ductal carcinoma	+	+	-	0.4	LuminalB	Ⅱ	yes	liver, lung, brain	yes	no
29	66	post	yes	4×4×2	Invasive ductal carcinoma	+	-	+	unknow	Luminal B-HER2 +	unknow	yes	liver, lung, brain	yes	no
30	50	post	yes	4×3×2	Invasive ductal carcinoma	-	-	+	0.3	HER2 +	Ⅱ	yes	brain	yes	no
31	48	pre	yes	2.2×1.5×1	Invasive breast cancer	-	-	-	0.6	TN	Ⅲ	yes	no	yes	no
32	36	pre	no	unknow	Invasive breast cancer	+	+	+	0.5	Luminal B-HER2 +	unknow	yes	liver	yes	no
33	48	post	yes	unknow	unknow	+	+	+	0.05	Luminal B-HER2 +	unknow	yes	lung, brain, subcutaneous	yes	no
34	61	post	yes	3.4×1.8×1.5	unknow	+	+	+	0.8	Luminal B-HER2 +	Ⅱ	yes	no	yes	no
35	38	post	yes	unknow	Invasive ductal carcinoma	+	+	+	0.1	Luminal B-HER2 +	Ⅱ	yes	liver, lung	yes	no
36	52	post	yes	5×4×1.5	Invasive ductal carcinoma	+	+	+	＜25%	Luminal B-HER2 +	Ⅱ	yes	liver	yes	yes
37	63	post	yes	9×7.8×3.6	Invasive ductal carcinoma	-	-	+	0.15	HER2 +	Ⅱ	yes	no	yes	no
38	77	post	yes	unknow	Invasive breast cancer	+	+	+	10～20%	Luminal B-HER2 +	Ⅱ	yes	lung	yes	no
39	49	pre	no	unknow	Invasive breast cancer	+	+	+	0.3	Luminal B-HER2 +	unknow	yes	liver, lung	yes	no
40	58	post	yes	8×6×3	Invasive breast cancer	-	-	+	0.75	HER2 +	Ⅲ	yes	no	yes	no
41	43	pre	yes	2×2×1.5	Invasive breast cancer	+	+	+	0.4	Luminal B-HER2 +	Ⅲ	yes	no	yes	no
42	41	post	yes	2.5×1.5×1.5	Invasive breast cancer	+	+	+	0.5	Luminal B-HER2 +	Ⅱ	yes	no	yes	no
43	46	pre	yes	10.8×8.2×3.5	Invasive breast cancer	+	+	+	0.05	Luminal B-HER2 +	unknow	yes	liver	no	no
44	64	post	yes	unknow	Invasive ductal carcinoma	-	-	+	0.5	HER2 +	Ⅱ	yes	lung	no	no
45	50	pre	yes	1.8×1.5×1.3	Invasive breast cancer	+	+	+	0.1	Luminal B-HER2 +	Ⅱ	yes	liver	no	no
46	39	pre	yes	5.5×3×3	Invasive breast cancer	-	-	+	0.8	HER2 +	Ⅲ	yes	liver, lung	no	no
47	50	pre	yes	6.5×6×4	Invasive breast cancer	-	-	+	0.4	HER2 +	unknow	yes	lung	no	no
48	59	post	yes	unknow	unknow	-	-	-	0.25	TN	unknow	yes	lung	no	no
49	58	post	yes	unknow	Medullary carcinoma	+	+	unknow	unknow	unknow	unknow	yes	contralateral breast	no	no
50	39	pre	yes	7×5×3	Invasive breast cancer	-	-	+	0.8	HER2 +	Ⅱ	no	liver, lung	no	no
51	63	post	yes	unknow	Invasive breast cancer	+	+	+	0.4	Luminal B-HER2 +	unknow	yes	liver	no	no

## Sheet: Sheet1  (2)
Patient ID	Age	Menopause Status	Resection	Tumor size(cm)	Histopathology	ER	PR	HER2	KI-67	Clinical Subtype	Grade	Lymph node metastasis	Other organ metastases	Bone metastasis	Neoadjuvant Therapy
Y4144389	38	pre	yes	2.3×2.3×2	Invasive breast cancer	+	+	-	0.85	LuminalB	Ⅲ	no	no	no	no
F711621	55	post	yes	2×1.5×1.5	Invasive ductal carcinoma	+	+	+	0.05	Luminal B-HER2 +	Ⅱ	yes	no	no	no
Y1471580	48	pre	yes	1.2×1×1	Invasive breast cancer	+	+	+	0.25	Luminal B-HER2 +	Ⅱ	no	no	no	no
G193426	59	post	yes	2.2×1.5×1	Invasive breast cancer	-	-	+	0.4	HER2 +	Ⅱ	yes	no	no	no
K0375611	53	pre	yes	2.5×2.3×1.5	Invasive breast cancer	+	-	+	0.3	Luminal B-HER2 +	Ⅱ	yes	no	no	no
Y4035206	47	pre	yes	4×2.8×2	DCIS	-	-	+	0.1	HER2 +	unknow	no	no	no	no
Y4016520	44	pre	yes	3.8×2.5×1.5	Invasive breast cancer	+	+	+	0.05	LuminalA	Ⅱ	yes	no	no	no
Y4344949	53	post	yes	unknow	unknow	-	-	-	50~75%	TN	unknow	no	no	no	no
Y1259121	62	post	yes	3.2×2.1×1.7	Invasive breast cancer	+	+	+	0.75	Luminal B-HER2 +	Ⅱ	yes	no	no	no
Y4082428	38	pre	yes	3×2.5×2	Paget disease	-	-	+	0.4	HER2 +	Ⅱ	yes	no	no	no
Y4465913	52	pre	yes	1.2×0.7×0.5	Invasive breast cancer	+	+	-	0.1	LuminalA	Ⅱ	yes	no	no	no
Y4438347	52	pre	yes	2.5×2×1.5	Invasive breast cancer	+	+	+	0.4	Luminal B-HER2 +	Ⅱ	yes	no	no	no
Y4462525	30	pre	no	unknow	Invasive breast cancer	-	-	-	0.45	TN	unknow	yes	no	no	no
K0269136	48	post	yes	unknow	Invasive breast cancer	+	+	+	0.4	Luminal B-HER2 +	Ⅱ	no	no	no	no
Y1288356	59	post	yes	unknow	Invasive ductal carcinoma	-	-	+	0.3	HER2 +	Ⅲ	yes	no	no	no
Y4395741	51	pre	yes	5×3×2	Invasive breast cancer	+	+	+	0.8	Luminal B-HER2 +	Ⅲ	no	no	no	no
Y4089762	52	post	yes	1.8×1.2×0.8	Invasive breast cancer	+	-	+	0.2	Luminal B-HER2 +	Ⅱ	yes	no	no	no
Y0387658	57	post	yes	2.5×2×1.7	Invasive breast cancer	+	+	+	0.2	Luminal B-HER2 +	Ⅱ	yes	no	no	no
Y4228615	56	pre	yes	3.5×2.5×2	Invasive breast cancer	+	+	-	0.2	Luminal B	Ⅱ	yes	no	no	no
Y4396181	60	pre	yes	1×1×0.7	Invasive breast cancer	+	+	+	0.2	Luminal B-HER2 +	Ⅱ	yes	no	no	no
Y4397348	46	pre	yes	3.5×3.5×3	Invasive breast cancer	+	+	+	0.8	Luminal B-HER2 +	Ⅱ	no	no	no	no
Y2199161	55	post	yes	2.5×2×1.5	Invasive breast cancer	+	+	+	0.5	Luminal B-HER2 +	Ⅱ	unknow	no	yes	no
Y1261503	57	post	yes	unknow	Invasive ductal carcinoma	+	-	+	0.57	Luminal B-HER2 +	unknow	yes	liver, brain, adrenal gland	yes	no
B065345	49	unkonw	yes	3×3×2	Invasive ductal carcinoma	-	+	+	＜3%	Luminal B-HER2 +	Ⅱ	yes	lung	yes	yes
616336	57	post	yes	2×1.5×1.0	Invasive ductal carcinoma	+	+	-	0.01	LuminalA	unknow	yes	liver, lung	yes	yes
Y4347340	47	post	no	unknow	Invasive breast cancer	+	+	+	0.4	Luminal B-HER2 +	unknow	yes	no	yes	no
Y4339761	45	post	yes	4.5×4.0×3.0	Invasive ductal carcinoma	+		+	0.9	Luminal B-HER2 +	unknow	yes	no	yes	no
Y1600363	57	post	yes	unknow	Invasive ductal carcinoma	+	+	-	0.4	LuminalB	Ⅱ	yes	liver, lung, brain	yes	no
Y1470587	66	post	yes	4×4×2	Invasive ductal carcinoma	+	-	+	unknow	Luminal B-HER2 +	unknow	yes	liver, lung, brain	yes	no
Y1582992	50	post	yes	4×3×2	Invasive ductal carcinoma	-	-	+	0.3	HER2 +	Ⅱ	yes	brain	yes	no
Y4146508	48	pre	yes	2.2×1.5×1	Invasive breast cancer	-	-	-	0.6	TN	Ⅲ	yes	no	yes	no
Y2963584	36	pre	no	unknow	Invasive breast cancer	+	+	+	0.5	Luminal B-HER2 +	unknow	yes	liver	yes	no
F826904	48	post	yes	unknow	unknow	+	+	+	0.05	Luminal B-HER2 +	unknow	yes	lung, brain, subcutaneous	yes	no
Y0782687	61	post	yes	3.4×1.8×1.5	unknow	+	+	+	0.8	Luminal B-HER2 +	Ⅱ	yes	no	yes	no
G167781	38	post	yes	unknow	Invasive ductal carcinoma	+	+	+	0.1	Luminal B-HER2 +	Ⅱ	yes	liver, lung	yes	no
B796050	52	post	yes	5×4×1.5	Invasive ductal carcinoma	+	+	+	＜25%	Luminal B-HER2 +	Ⅱ	yes	liver	yes	yes
Y1881964	63	post	yes	9×7.8×3.6	Invasive ductal carcinoma	-	-	+	0.15	HER2 +	Ⅱ	yes	no	yes	no
Y2795022	77	post	yes	unknow	Invasive breast cancer	+	+	+	10～20%	Luminal B-HER2 +	Ⅱ	yes	lung	yes	no
Y4568224	49	pre	no	unknow	Invasive breast cancer	+	+	+	0.3	Luminal B-HER2 +	unknow	yes	liver, lung	yes	no
Y4073734	58	post	yes	8×6×3	Invasive breast cancer	-	-	+	0.75	HER2 +	Ⅲ	yes	no	yes	no
Y4425141	43	pre	yes	2×2×1.5	Invasive breast cancer	+	+	+	0.4	Luminal B-HER2 +	Ⅲ	yes	no	yes	no
Y0743549	41	post	yes	2.5×1.5×1.5	Invasive breast cancer	+	+	+	0.5	Luminal B-HER2 +	Ⅱ	yes	no	yes	no
Y1467826	46	pre	yes	10.8×8.2×3.5	Invasive breast cancer	+	+	+	0.05	Luminal B-HER2 +	unknow	yes	liver	no	no
Y2894757	64	post	yes	unknow	Invasive ductal carcinoma	-	-	+	0.5	HER2 +	Ⅱ	yes	lung	no	no
G196096	50	pre	yes	1.8×1.5×1.3	Invasive breast cancer	+	+	+	0.1	Luminal B-HER2 +	Ⅱ	yes	liver	no	no
Y4673683	39	pre	yes	5.5×3×3	Invasive breast cancer	-	-	+	0.8	HER2 +	Ⅲ	yes	liver, lung	no	no
Y0803198	50	pre	yes	6.5×6×4	Invasive breast cancer	-	-	+	0.4	HER2 +	unknow	yes	lung	no	no
Y2842493	59	post	yes	unknow	unknow	-	-	-	0.25	TN	unknow	yes	lung	no	no
K0275561	58	post	yes	unknow	Medullary carcinoma	+	+	unknow	unknow	unknow	unknow	yes	contralateral breast	no	no
Y3053967	39	pre	yes	7×5×3	Invasive breast cancer	-	-	+	0.8	HER2 +	Ⅱ	no	liver, lung	no	no
F804144	63	post	yes	unknow	Invasive breast cancer	+	+	+	0.4	Luminal B-HER2 +	unknow	yes	liver	no	no

## Sheet: Sheet1 
Patient ID	Age	Menopause Status	Resection	Tumor size(cm)	Histopathology	ER	PR	HER2	KI-67	Clinical Subtype	Grade	Lymph node metastasis	Other organ metastases	Bone metastasis
Y4144389	38	pre	yes	2.3*2.3*2	Invasive breast cancer	+	+	-	0.85	LuminalB	Ⅲ	no		no
F711621	55	post	yes	2*1.5*1.5	Invasive ductal carcinoma	+	+	+	0.05	Luminal B-HER2 +	Ⅱ	yes		no
Y1471580	48	pre	yes	1.2*1*1	Invasive breast cancer	+	+	+	0.25	Luminal B-HER2 +	Ⅱ	no		no
G193426	59	post	yes	2.2*1.5*1	Invasive breast cancer	-	-	+	0.4	HER2 +	Ⅱ	yes		no
K0375611	53	pre	yes	2.5*2.3*1.5	Invasive breast cancer	+	-	+	0.3	Luminal B-HER2 +	Ⅱ	yes		no
Y4035206	47	pre	yes	4*2.8*2	DCIS	-	-	+	0.1	HER2 +	unknow	no		no
Y4016520	44	pre	yes	3.8*2.5*1.5	Invasive breast cancer	+	+	+	0.05	LuminalA	Ⅱ	yes		no
Y4344949	53	post	yes	unknow	unknow	-	-	-	50~75%	TN	unknow	no		no
Y1259121	62	post	yes	3.2×2.1×1.7	Invasive breast cancer	+	+	+	0.75	Luminal B-HER2 +	Ⅱ	yes		no
Y4082428	38	pre	yes	3×2.5×2	Paget disease	-	-	+	0.4	HER2 +	Ⅱ	yes		no
Y4465913	52	pre	yes	1.2×0.7×0.5	Invasive breast cancer	+	+	-	0.1	LuminalA	Ⅱ	yes		no
Y4438347	52	pre	yes	2.5×2×1.5	Invasive breast cancer	+	+	+	0.4	Luminal B-HER2 +	Ⅱ	yes		no
Y4462525	30	pre	no		Invasive breast cancer	-	-	-	0.45	TN	unknow	yes		no
K0269136	48	post	no		Invasive breast cancer	+	+	+	0.4	Luminal B-HER2 +	Ⅱ	no		no
Y1288356	59	post	no		Invasive ductal carcinoma	-	-	+	0.3	HER2 +	Ⅲ	yes		no
Y4395741	51	pre	yes	5×3×2	Invasive breast cancer	+	+	+	0.8	Luminal B-HER2 +	Ⅲ	no		no
Y4089762	52	post	yes	1.8×1.2×0.8	Invasive breast cancer	+	-	+	0.2	Luminal B-HER2 +	Ⅱ	yes		no
Y0387658	57	post	yes	2.5×2×1.7	Invasive breast cancer	+	+	+	0.2	Luminal B-HER2 +	Ⅱ	yes		no
Y4228615	56	pre	yes	3.5×2.5×2	Invasive breast cancer	+	+	-	0.2	Luminal B	Ⅱ	yes		no
Y4396181	60	pre	yes	1×1×0.7	Invasive breast cancer	+	+	+	0.2	Luminal B-HER2 +	Ⅱ	yes		no
Y4397348	46	pre	yes	3.5×3.5×3cm	Invasive breast cancer	+	+	+	0.8	Luminal B-HER2 +	Ⅱ	no		no
Y2199161	55	post	yes	2.5×2×1.5	Invasive breast cancer	+	+	+	0.5	Luminal B-HER2 +	Ⅱ	unknow		yes
Y1261503	57	post	yes	unknow	Invasive ductal carcinoma	+	-	+	0.57	Luminal B-HER2 +	unknow	yes	liver, brain, adrenal gland	yes
B065345	49	unkonw	yes	3×3×2	Invasive ductal carcinoma	-	+	+	＜3%	Luminal B-HER2 +	Ⅱ	yes	lung	yes
616336	57	post	yes	2×1.5×1.0	Invasive ductal carcinoma	+	+	-	0.01	LuminalA	unknow	yes	liver, lung	yes
Y4347340	47	post	no		Invasive breast cancer	+	+	+	0.4	Luminal B-HER2 +	unknow	yes		yes
Y4339761	45	post	yes	4.5×4.0×3.0	Invasive ductal carcinoma	+		+	0.9	Luminal B-HER2 +	unknow	yes		yes
Y4651159	71	post	no		Invasive breast cancer	+	+	-	0.25	LuminalB	unknow	yes		yes
Y1747730	45	pre	yes	3×2.5×2.5	Invasive breast cancer	-	-	+	0.6	HER2 +	Ⅲ	yes		yes
Y1582992	50	post	yes	4×3×2	Invasive ductal carcinoma	-	-	+	0.3	HER2 +	Ⅱ	yes	brain	yes
Y4146508	48	pre	yes	2.2×1.5×1	Invasive breast cancer	-	-	-	0.6	TN	Ⅲ	yes		yes
Y2963584	36	pre	no		Invasive breast cancer	+	+	+	0.5	Luminal B-HER2 +	unknow	yes	liver	yes
F826904	48	post	yes	unknow	unknow	+	+	+	0.05	Luminal B-HER2 +	unknow	yes	lung, brain, subcutaneous	yes
Y0782687	61	post	yes	3.4×1.8×1.5	unknow	+	+	+	0.8	Luminal B-HER2 +	Ⅱ	yes		yes
G167781	38	post	yes	unknow	Invasive ductal carcinoma	+	+	+	0.1	Luminal B-HER2 +	Ⅱ	yes	liver, lung	yes
B796050	52	post	yes	5×4×1.5	Invasive ductal carcinoma	+	+	+	＜25%	Luminal B-HER2 +	Ⅱ	yes	liver	yes
Y1881964	63	post	yes	9×7.8×3.6	Invasive ductal carcinoma	-	-	+	0.15	HER2 +	Ⅱ	yes		yes
Y2795022	77	post	no		Invasive breast cancer	+	+	+	10～20%	Luminal B-HER2 +	Ⅱ	yes	lung	yes
Y4568224	49	pre	no		Invasive breast cancer	+	+	+	0.3	Luminal B-HER2 +	unknow	yes	liver, lung	yes
Y4073734	58	post	yes	8×6×3	Invasive breast cancer	-	-	+	0.75	HER2 +	Ⅲ	yes		yes
Y4425141	43	pre	yes	2×2×1.5	Invasive breast cancer	+	+	+	0.4	Luminal B-HER2 +	Ⅲ	yes		yes
Y0743549	41	post	yes	2.5×1.5×1.5	Invasive breast cancer	+	+	+	0.5	Luminal B-HER2 +	Ⅱ	yes		yes
Y1467826	46	pre	yes	10.8×8.2×3.5	Invasive breast cancer	+	+	+	0.05	Luminal B-HER2 +	unknow	yes	liver	no
Y2894757	64	post	yes	unknow	Invasive ductal carcinoma	-	-	+	0.5	HER2 +	Ⅱ	yes	lung	no
G196096	50	pre	yes	1.8×1.5×1.3	Invasive breast cancer	+	+	+	0.1	Luminal B-HER2 +	Ⅱ	yes	liver	no
Y4673683	39	pre	yes	5.5×3×3	Invasive breast cancer	-	-	+	0.8	HER2 +	Ⅱ	yes	liver, lung	no
Y0803198	50	pre	yes	6.5×6×4	Invasive breast cancer	-	-	+	0.4	HER2 +	unknow	yes	lung	no
Y2842493	59	post	yes	unknow	unknow	-	-	-	0.25	TN	unknow	yes	lung	no
K0275561	58	post	yes	unknow	Medullary carcinoma	+	+	unknow	unknow	unknow	unknow	yes	contralateral breast	no
Y3053967	39	pre	yes	7×5×3	Invasive breast cancer	-	-	+	0.8	HER2 +	Ⅱ	no	liver, lung	no
F804144	63	post	yes	unknow	Invasive breast cancer	+	+	+	0.4	Luminal B-HER2 +	unknow	yes	liver	no
